# Supplementary material for: Assessment Tasks and Virtual Exergames for Remote Monitoring of Parkinson’s Disease: An Integrated Approach Based on Azure Kinect
Source: Sensors (Basel). 2022 Oct 25;22(21):8173. doi: 10.3390/s22218173 (PMC9654712; doi:10.3390/s22218173)
Supplement: Supplementary file 1 [file sensors-22-08173-s001.zip]

Archive with 3 entries (3 files):
- Supplementary Materials/S1_Subject5.mp4
- Supplementary Materials/S2_Subject16.mp4
- Supplementary Materials/Supplementary Materials .pdf
